# Supplementary material for: From Ru-bda to Ru-bds: a step forward to highly efficient molecular water oxidation electrocatalysts under acidic and neutral conditions
Source: Nat Commun. 2021 Jan 14;12:373. doi: 10.1038/s41467-020-20637-8 (PMC7809030; doi:10.1038/s41467-020-20637-8)
Supplement: Supplementary file 2 — Source Data [file 41467_2020_20637_MOESM2_ESM.xlsx]

## Sheet: Supplementary Figure 26
1	0.725		1	0.568
2	0.455		2	0.505
3	0.41		3	0.335
4	0.345		4	0.302
5	0.165		5	0.363
6	0.355		6	0.42
7	0.519		7	0.465
8	0.228		8	0.447
9	0.241		9	0.386
10	0.324		10	0.474
11	0.247		11	0.335
12	0.172		12	0.423
13	0.421		13	0.456
14	0.313		14	0.342
15	0.357		15	0.282
16	0.296		16	0.54
17	0.332		17	0.381
18	0.287		18	0.363
19	0.398		19	0.289
20	0.247		20	0.393
21	0.296		21	0.512
22	0.477		22	0.502
23	0.342		23	0.343
24	0.333		24	0.411
25	0.373		25	0.436
26	0.269		26	0.2
27	0.297		27	0.308
28	0.325		28	0.235
29	0.357		29	0.38
30	0.354		30	0.245
31	0.266		31	0.283
32	0.297		32	0.294
33	0.318		33	0.283
34	0.349		34	0.341
35	0.478		35	0.425
36	0.42		36	0.349
37	0.433		37	0.35
38	0.446		38	0.328
39	0.369		39	0.311
40	0.353		40	0.33
41	0.387		41	0.243
42	0.291		42	0.281
43	0.207		43	0.353
44	0.268		44	0.338
45	0.264		45	0.263
46	0.219		46	0.438
47	0.277		47	0.263
48	0.234		48	0.393
49	0.323		49	0.296
50	0.273		50	0.345
51	0.251		51	0.271
52	0.256		52	0.229
53	0.242		53	0.345
54	0.367		54	0.325
55	0.303		55	0.295
56	0.391		56	0.44
57	0.377		57	0.355
58	0.306		58	0.38
59	0.356		59	0.448
60	0.275		60	0.327
61	0.24		61	0.311
62	0.27		62	0.274
63	0.198		63	0.323
64	0.281		64	0.242
65	0.256		65	0.283
66	0.35		66	0.387
67	0.442		67	0.378
68	0.248		68	0.427
69	0.284		69	0.408
70	0.289		70	0.257
71	0.214		71	0.366
72	0.22		72	0.322
73	0.229		73	0.353
74	0.254		74	0.428
75	0.189		75	0.291
76	0.227		76	0.334
77	0.303		77	0.336
78	0.458		78	0.422
79	0.323		79	0.27
80	0.377		80	0.316
81	0.292		81	0.33
82	0.292		82	0.338
83	0.32		83	0.358
84	0.348		84	0.302
85	0.4		85	0.458
86	0.182		86	0.361
87	0.216		87	0.297
88	0.298		88	0.274
89	0.294		89	0.381
90	0.275		90	0.385
91	0.298		91	0.314
92	0.255		92	0.233
93	0.35		93	0.374
94	0.359		94	0.211
95	0.217		95	0.489
96	0.277		96	0.29
97	0.19		97	0.29
98	0.371		98	0.271
99	0.253		99	0.274
100	0.379		100	0.299
101	0.381		101	0.358
102	0.326		102	0.331
103	0.276		103	0.295
104	0.341		104	0.271
105	0.332		105	0.27
106	0.26		106	0.334
107	0.337		107	0.363
108	0.248		108	0.275
109	0.389		109	0.298
110	0.274		110	0.262
111	0.402		111	0.233
112	0.312		112	0.33
113	0.48		113	0.27
114	0.421		114	0.365
115	0.36		115	0.35
116	0.328		116	0.325
117	0.241		117	0.286
118	0.25		118	0.295
119	0.196		119	0.305
120	0.261		120	0.359
121	0.267		121	0.285
122	0.328		122	0.364
123	0.267		123	0.35
124	0.28		124	0.29
125	0.344		125	0.375
126	0.284		126	0.322
127	0.185		127	0.323
128	0.243		128	0.271
129	0.289		129	0.302
130	0.259		130	0.29
131	0.321		131	0.325
132	0.326		132	0.34
133	0.365		133	0.378
134	0.168		134	0.351
135	0.223		135	0.359
136	0.334		136	0.408
137	0.356		137	0.307
138	0.524		138	0.271
139	0.323		139	0.397
140	0.309		140	0.354
141	0.289		141	0.286
142	0.308		142	0.274
143	0.243		143	0.365
144	0.181		144	0.345
145	0.267		145	0.258
146	0.217		146	0.4
147	0.292		147	0.307
148	0.211		148	0.393
149	0.268		149	0.325
150	0.249		150	0.28
151	0.322		151	0.297
152	0.31		152	0.3
153	0.293		153	0.359
154	0.368		154	0.351
155	0.24		155	0.3
156	0.309		156	0.396
157	0.284		157	0.21
158	0.227		158	0.408
159	0.313		159	0.354
160	0.334		160	0.45
161	0.354		161	0.269
162	0.245		162	0.338
163	0.291		163	0.377
164	0.275		164	0.298
165	0.339		165	0.328
166	0.224		166	0.319
167	0.257		167	0.311
168	0.337		168	0.411
169	0.231		169	0.41
170	0.345		170	0.32
171	0.295		171	0.361
172	0.264		172	0.277
173	0.219		173	0.409
174	0.195		174	0.454
175	0.247		175	0.376
176	0.445		176	0.451
177	0.439		177	0.307
178	0.31		178	0.272
179	0.316		179	0.301
180	0.364		180	0.275
181	0.407		181	0.285
182	0.331		182	0.325
183	0.218		183	0.253
184	0.296		184	0.324
185	0.267		185	0.323
186	0.367		186	0.346
187	0.222		187	0.299
188	0.233		188	0.303
189	0.274		189	0.303
190	0.354		190	0.312
191	0.316		191	0.388
192	0.241		192	0.288
193	0.354		193	0.414
194	0.195		194	0.299
195	0.261		195	0.337
196	0.266		196	0.333
197	0.305		197	0.318
198	0.295		198	0.247
199	0.383		199	0.307
200	0.376		200	0.322
201	0.443		201	0.42
202	0.237		202	0.296
203	0.37		203	0.36
204	0.342		204	0.292
205	0.267		205	0.372
206	0.247		206	0.313
207	0.236		207	0.328
208	0.293		208	0.402
209	0.267		209	0.331
210	0.238		210	0.313
211	0.256		211	0.234
212	0.371		212	0.321
213	0.316		213	0.318
214	0.293		214	0.41
215	0.3		215	0.329
216	0.292		216	0.298
217	0.421		217	0.382
218	0.22		218	0.3
219	0.405		219	0.313
220	0.262		220	0.33
221	0.413		221	0.391
222	0.271		222	0.438
223	0.285		223	0.314
224	0.307		224	0.261
225	0.184		225	0.468
226	0.268		226	0.346
227	0.246		227	0.392
228	0.311		228	0.267
229	0.306		229	0.277
230	0.281		230	0.372
231	0.487		231	0.431
232	0.338		232	0.375
233	0.423		233	0.265
234	0.252		234	0.276
235	0.352		235	0.373
236	0.409		236	0.261
237	0.331		237	0.352
238	0.243		238	0.332
239	0.343		239	0.409
240	0.29		240	0.37
241	0.313		241	0.337
242	0.316		242	0.294
243	0.25		243	0.22
244	0.286		244	0.289
245	0.331		245	0.221
246	0.412		246	0.365
247	0.253		247	0.237
248	0.335		248	0.325
249	0.245		249	0.285
250	0.24		250	0.353
251	0.363		251	0.347
252	0.259		252	0.338
253	0.253		253	0.303
254	0.28		254	0.314
255	0.289		255	0.36
256	0.189		256	0.462
257	0.285		257	0.356
258	0.16		258	0.259
259	0.342		259	0.235
260	0.27		260	0.379
261	0.318		261	0.295
262	0.409		262	0.398
263	0.404		263	0.335
264	0.301		264	0.313
265	0.371		265	0.357
266	0.499		266	0.342
267	0.39		267	0.39
268	0.527		268	0.31
269	0.382		269	0.34
270	0.305		270	0.355
271	0.326		271	0.315
272	0.225		272	0.393
273	0.166		273	0.233
274	0.238		274	0.397
275	0.341		275	0.312
276	0.342		276	0.344
277	0.531		277	0.315
278	0.38		278	0.33
279	0.401		279	0.404
280	0.299		280	0.349
281	0.302		281	0.342
282	0.237		282	0.394
283	0.262		283	0.254
284	0.184		284	0.326
285	0.312		285	0.365
286	0.186		286	0.395
287	0.244		287	0.375
288	0.371		288	0.39
289	0.359		289	0.285
290	0.224		290	0.373
291	0.185		291	0.346
292	0.242		292	0.32
293	0.269		293	0.355
294	0.253		294	0.289
295	0.305		295	0.304
296	0.253		296	0.277
297	0.273		297	0.284
298	0.226		298	0.226
299	0.314		299	0.416
300	0.313		300	0.265
301	0.211		301	0.338
302	0.272		302	0.325
303	0.419		303	0.399
304	0.366		304	0.355
305	0.318		305	0.443
306	0.23		306	0.361
307	0.367		307	0.272
308	0.363		308	0.313
309	0.294		309	0.349
310	0.324		310	0.354
311	0.311		311	0.269
312	0.288		312	0.302
313	0.29		313	0.307
314	0.275		314	0.347
315	0.276		315	0.352
316	0.21		316	0.35
317	0.312		317	0.352
318	0.205		318	0.29
319	0.361		319	0.303
320	0.211		320	0.229
321	0.314		321	0.479
322	0.281		322	0.378
323	0.178		323	0.321
324	0.304		324	0.246
325	0.452		325	0.359
326	0.304		326	0.516
327	0.408		327	0.439
328	0.284		328	0.354
329	0.235		329	0.414
330	0.33		330	0.311
331	0.297		331	0.332
332	0.23		332	0.331
333	0.316		333	0.383
334	0.222		334	0.387
335	0.316		335	0.415
336	0.268		336	0.426
337	0.262		337	0.425
338	0.394		338	0.507
339	0.338		339	0.352
340	0.338		340	0.308
341	0.315		341	0.266
342	0.236		342	0.293
343	0.353		343	0.341
344	0.413		344	0.236
345	0.334		345	0.282
346	0.394		346	0.29
347	0.226		347	0.288
348	0.231		348	0.362
349	0.266		349	0.291
350	0.299		350	0.317
351	0.231		351	0.386
352	0.305		352	0.372
353	0.29		353	0.47
354	0.374		354	0.413
355	0.395		355	0.39
356	0.198		356	0.409
357	0.325		357	0.254
358	0.267		358	0.377
359	0.301		359	0.282
360	0.224		360	0.363
361	0.215		361	0.369
362	0.326		362	0.413
363	0.25		363	0.316
364	0.23		364	0.399
365	0.262		365	0.299
366	0.329		366	0.316
367	0.242		367	0.275
368	0.243		368	0.304
369	0.266		369	0.363
370	0.288		370	0.295
371	0.294		371	0.257
372	0.312		372	0.286
373	0.25		373	0.335
374	0.431		374	0.313
375	0.244		375	0.344
376	0.277		376	0.309
377	0.221		377	0.345
378	0.349		378	0.329
379	0.246		379	0.344
380	0.335		380	0.285
381	0.284		381	0.376
382	0.392		382	0.295
383	0.299		383	0.326
384	0.286		384	0.329
385	0.336		385	0.318
386	0.285		386	0.315
387	0.276		387	0.356
388	0.229		388	0.258
389	0.301		389	0.437
390	0.256		390	0.231
391	0.35		391	0.281
392	0.177		392	0.39
393	0.333		393	0.278
394	0.293		394	0.412
395	0.362		395	0.285
396	0.287		396	0.35
397	0.499		397	0.436
398	0.3		398	0.333
399	0.294		399	0.307
400	0.308		400	0.342
401	0.376		401	0.302
402	0.287		402	0.341
403	0.404		403	0.362
404	0.239		404	0.304
405	0.245		405	0.324
406	0.167		406	0.332
407	0.293		407	0.392
408	0.276		408	0.288
409	0.355		409	0.412
410	0.362		410	0.257
411	0.334		411	0.285
412	0.337		412	0.308
413	0.285		413	0.484
414	0.342		414	0.324
415	0.328		415	0.371
416	0.359		416	0.289
417	0.367		417	0.3
418	0.218		418	0.439
419	0.274		419	0.442
420	0.277		420	0.29
421	0.236		421	0.291
422	0.308		422	0.34
423	0.262		423	0.407
424	0.323		424	0.355
425	0.268		425	0.27
426	0.298		426	0.334
427	0.277		427	0.355
428	0.272		428	0.278
429	0.407		429	0.234
430	0.279		430	0.331
431	0.256		431	0.244
432	0.259		432	0.25
433	0.303		433	0.32
434	0.207		434	0.278
435	0.338		435	0.3
436	0.298		436	0.321
437	0.293		437	0.271
438	0.345		438	0.29
439	0.303		439	0.408
440	0.248		440	0.303
441	0.294		441	0.409
442	0.304		442	0.377
443	0.321		443	0.29
444	0.21		444	0.322
445	0.244		445	0.326
446	0.223		446	0.215
447	0.293		447	0.304
448	0.221		448	0.286
449	0.335		449	0.29
450	0.254		450	0.221
451	0.261		451	0.386
452	0.321		452	0.375
453	0.218		453	0.275
454	0.272		454	0.369
455	0.334		455	0.276
456	0.385		456	0.38
457	0.246		457	0.274
458	0.263		458	0.272
459	0.317		459	0.282
460	0.22		460	0.376
461	0.326		461	0.287
462	0.242		462	0.297
463	0.256		463	0.415
464	0.198		464	0.264
465	0.242		465	0.261
466	0.29		466	0.304
467	0.259		467	0.398
468	0.25		468	0.264
469	0.308		469	0.331
470	0.225		470	0.343
471	0.397		471	0.345
472	0.17		472	0.351
473	0.239		473	0.26
474	0.337		474	0.355
475	0.243		475	0.235
476	0.167		476	0.224
477	0.213		477	0.342
478	0.276		478	0.308
479	0.272		479	0.448
480	0.36		480	0.466
481	0.294		481	0.377
482	0.239		482	0.329
483	0.235		483	0.474
484	0.304		484	0.315
485	0.393		485	0.314
486	0.292		486	0.335
487	0.267		487	0.361
488	0.187		488	0.331
489	0.354		489	0.252
490	0.236		490	0.254
491	0.204		491	0.288
492	0.287		492	0.303
493	0.305		493	0.203
494	0.304		494	0.306
495	0.244		495	0.28
496	0.323		496	0.237
497	0.299		497	0.348
498	0.282		498	0.207
499	0.267		499	0.348
500	0.297		500	0.35

## Sheet: Supplementary Figure 27
0	0		0	0
1	0		1	0
2	0		2	1
3	0		3	0
4	0		4	0
5	0		5	0
6	0		6	1
7	0		7	0
8	0		8	1
9	0		9	0
10	0		10	1
11	0		11	1
12	0		12	0
13	0		13	1
14	1		14	1
15	0		15	0
16	0		16	1
17	0		17	1
18	0		18	0
19	0		19	1
20	0		20	1
21	0		21	0
22	0		22	0
23	0		23	0
24	0		24	1
25	0		25	1
26	0		26	1
27	0		27	0
28	0		28	0
29	0		29	0
30	0		30	0
31	0		31	0
32	0		32	0
33	0		33	1
34	0		34	1
35	0		35	0
36	0		36	0
37	0		37	0
38	0		38	0
39	0		39	0
40	0		40	0
41	0		41	1
42	0		42	0
43	0		43	0
44	0		44	1
45	0		45	1
46	0		46	0
47	0		47	1
48	0		48	1
49	0		49	1
50	0		50	0
51	0		51	1
52	0		52	1
53	0		53	0
54	0		54	1
55	0		55	0
56	0		56	2
57	0		57	1
58	0		58	0
59	0		59	1
60	0		60	0
61	0		61	1
62	0		62	1
63	0		63	0
64	0		64	0
65	0		65	1
66	0		66	1
67	0		67	0
68	0		68	2
69	0		69	0
70	0		70	0
71	0		71	0
72	0		72	1
73	0		73	0
74	0		74	1
75	0		75	1
76	0		76	1
77	0		77	0
78	0		78	0
79	0		79	1
80	1		80	0
81	0		81	0
82	0		82	1
83	0		83	0
84	0		84	0
85	0		85	1
86	0		86	0
87	0		87	1
88	0		88	0
89	0		89	1
90	0		90	1
91	0		91	1
92	0		92	1
93	0		93	0
94	0		94	1
95	0		95	1
96	0		96	0
97	0		97	0
98	0		98	0
99	0		99	0
100	0		100	1
101	0		101	0
102	0		102	2
103	0		103	1
104	0		104	0
105	0		105	1
106	0		106	0
107	0		107	1
108	0		108	0
109	0		109	1
110	0		110	1
111	0		111	0
112	0		112	0
113	0		113	0
114	1		114	1
115	0		115	0
116	0		116	1
117	0		117	0
118	0		118	0
119	0		119	0
120	0		120	1
121	0		121	0
122	0		122	0
123	0		123	0
124	0		124	0
125	0		125	1
126	0		126	0
127	0		127	0
128	0		128	1
129	0		129	1
130	0		130	1
131	0		131	0
132	0		132	1
133	0		133	1
134	0		134	1
135	0		135	0
136	0		136	1
137	0		137	1
138	0		138	0
139	0		139	0
140	0		140	0
141	0		141	1
142	0		142	2
143	0		143	0
144	0		144	1
145	0		145	1
146	0		146	0
147	0		147	0
148	0		148	0
149	0		149	0
150	0		150	1
151	0		151	0
152	0		152	1
153	0		153	0
154	0		154	0
155	0		155	0
156	0		156	0
157	0		157	1
158	0		158	1
159	0		159	0
160	0		160	1
161	0		161	2
162	0		162	0
163	0		163	0
164	0		164	1
165	0		165	0
166	0		166	2
167	0		167	1
168	0		168	1
169	0		169	0
170	0		170	0
171	0		171	1
172	0		172	0
173	0		173	0
174	0		174	0
175	0		175	0
176	0		176	0
177	0		177	1
178	0		178	0
179	0		179	0
180	0		180	1
181	0		181	0
182	0		182	1
183	0		183	0
184	0		184	1
185	0		185	1
186	0		186	1
187	0		187	0
188	0		188	0
189	0		189	1
190	0		190	0
191	0		191	1
192	0		192	1
193	0		193	0
194	0		194	0
195	0		195	1
196	0		196	0
197	0		197	0
198	0		198	1
199	0		199	0
200	0		200	1
201	0		201	0

## Sheet: Supplementary Figure 28
0.563256	0		0.565781	0
0.568365	0.728904		0.571543	-0.588728
0.573474	0.309052		0.577306	-0.588728
0.578584	0.499123		0.583068	-0.588728
0.583693	0.500999		0.58883	1.93826
0.588802	0.629392		0.594593	0.84551
0.593911	0.554805		0.600355	0.612166
0.59902	0.914717		0.606118	0.441447
0.60413	0.848898		0.61188	0.343669
0.609239	0.965674		0.617642	0.233158
0.614348	1.05324		0.623405	0.108496
0.619457	1.09521		0.629167	0.0842731
0.624567	1.19497		0.63493	0.041957
0.629676	1.28269		0.640692	0.00492841
0.634785	1.38998		0.646454	-0.00505452
0.639894	1.38824		0.652217	0.0120174
0.645003	1.45799		0.657979	0.0278782
0.650113	1.49193		0.663741	0.0591594
0.655222	1.54113		0.669504	0.117245
0.660331	1.57929		0.675266	0.179836
0.66544	1.60265		0.681029	0.255891
0.67055	1.63356		0.686791	0.336649
0.675659	1.67842		0.692553	0.431271
0.680768	1.70965		0.698316	0.521797
0.685877	1.72676		0.704078	0.601815
0.690986	1.76131		0.709841	0.682115
0.696096	1.80134		0.715603	0.754554
0.701205	1.83122		0.721365	0.811623
0.706314	1.88026		0.727128	0.862294
0.711423	1.91227		0.73289	0.917103
0.716533	1.9516		0.738653	0.962522
0.721642	2.00412		0.744415	1.00932
0.726751	2.05005		0.750177	1.05512
0.73186	2.08737		0.75594	1.10338
0.736969	2.14713		0.761702	1.15104
0.742079	2.18967		0.767464	1.20392
0.747188	2.24492		0.773227	1.24321
0.752297	2.28794		0.778989	1.28668
0.757406	2.34422		0.784752	1.31856
0.762516	2.38987		0.790514	1.34274
0.767625	2.43672		0.796276	1.33998
0.772734	2.47791		0.802039	1.33541
0.777843	2.52201		0.807801	1.33622
0.782952	2.55462		0.813564	1.3426
0.788062	2.58283		0.819326	1.36397
0.793171	2.6334		0.825088	1.39798
0.79828	2.63289		0.830851	1.44774
0.803389	2.66434		0.836613	1.51465
0.808499	2.67732		0.842376	1.57975
0.813608	2.69186		0.848138	1.65776
0.818717	2.71542		0.8539	1.74324
0.823826	2.73854		0.859663	1.82933
0.828935	2.76348		0.865425	1.92919
0.834045	2.78995		0.871187	2.04
0.839154	2.8268		0.87695	2.14145
0.844263	2.8642		0.882712	2.25723
0.849372	2.90013		0.888475	2.33492
0.854481	2.94124		0.894237	2.43291
0.859591	3.0007		0.899999	2.50056
0.8647	3.04359		0.905762	2.58455
0.869809	3.10019		0.911524	2.6449
0.874918	3.15891		0.917287	2.70395
0.880027	3.216		0.923049	2.76541
0.885137	3.27756		0.928811	2.80307
0.890246	3.33783		0.934574	2.86117
0.895355	3.40369		0.940336	2.91018
0.900464	3.46942		0.946098	2.97305
0.905574	3.53344		0.951861	3.03018
0.910683	3.5796		0.957623	3.08515
0.915792	3.64258		0.963386	3.15823
0.920901	3.69306		0.969148	3.21137
0.92601	3.74768		0.97491	3.2876
0.93112	3.79244		0.980673	3.3429
0.936229	3.83576		0.986435	3.40571
0.941338	3.88233		0.992198	3.47184
0.946447	3.92261		0.99796	3.53572
0.951557	3.95613		1.00372	3.58892
0.956666	3.98957		1.00948	3.64321
0.961775	4.02293		1.01525	3.69544
0.966884	4.06426		1.02101	3.75314
0.971993	4.08679		1.02677	3.80247
0.977103	4.11755		1.03253	3.83778
0.982212	4.14952		1.0383	3.88523
0.987321	4.17485		1.04406	3.92543
0.99243	4.19376		1.04982	3.96679
0.99754	4.20986		1.05558	4.00651
1.00265	4.2339		1.06135	4.05168
1.00776	4.25074		1.06711	4.09934
1.01287	4.2601		1.07287	4.14744
1.01798	4.27657		1.07863	4.19853
1.02309	4.27873		1.0844	4.24963
1.02819	4.30518		1.09016	4.28749
1.0333	4.32803		1.09592	4.33483
1.03841	4.33136		1.10168	4.38693
1.04352	4.35034		1.10745	4.41682
1.04863	4.37195		1.11321	4.45934
1.05374	4.37167		1.11897	4.49995
1.05885	4.38728		1.12473	4.52017
1.06396	4.3979		1.1305	4.55619
1.06907	4.40709		1.13626	4.59173
1.07418	4.41309		1.14202	4.62038
1.07929	4.41624		1.14778	4.64226
1.0844	4.42913		1.15354	4.66676
1.08951	4.43723		1.15931	4.68939
1.09461	4.44029		1.16507	4.71792
1.09972	4.45751		1.17083	4.72985
1.10483	4.4677		1.17659	4.75379
1.10994	4.46738		1.18236	4.7624
1.11505	4.47991		1.18812	4.77417
1.12016	4.49343		1.19388	4.81499
1.12527	4.50057		1.19964	4.84066
1.13038	4.50563		1.20541	4.86526
1.13549	4.51029		1.21117	4.86519
1.1406	4.52045		1.21693	4.88589
1.14571	4.52501		1.22269	4.91083
1.15082	4.52716		1.22846	4.91858
1.15593	4.54422		1.23422	4.93435
1.16104	4.54583		1.23998	4.94656
1.16614	4.55957		1.24574	4.9564
1.17125	4.57231		1.25151	4.96642
1.17636	4.57225		1.25727	4.98079
1.18147	4.59163		1.26303	4.98826
1.18658	4.58284		1.26879	4.99475
1.19169	4.58911		1.27456	4.99955
1.1968	4.59203		1.28032	5.01675
1.20191	4.59654		1.28608	5.02919
1.20702	4.60292		1.29184	5.02974
1.21213	4.61282		1.2976	5.03732
1.21724	4.60461		1.30337	5.03209
1.22235	4.60124		1.30913	5.02579
1.22745	4.59806		1.31489	5.0344
1.23256	4.58467		1.32065	5.03184
1.23767	4.56213		1.32642	5.03662
1.24278	4.55331		1.33218	5.03263
1.24789	4.54975		1.33794	5.01077
1.253	4.54619		1.3437	5.02173
1.25811	4.54245		1.34947	5.0274
1.26322	4.55488		1.35523	5.02725
1.26833	4.56041		1.36099	5.03744
1.27344	4.55816		1.36675	5.02639
1.27855	4.56407		1.37251	5.03915
1.28366	4.55482		1.37828	5.04999
1.28876	4.56449		1.38404	5.04702
1.29387	4.55496		1.3898	5.04518
1.29898	4.55525		1.39556	5.05182
1.30409	4.54777		1.40133	5.04703
1.3092	4.53826		1.40709	5.05624
1.31431	4.53702		1.41285	5.04577
1.31942	4.5251		1.41861	5.055
1.32453	4.51552		1.42438	5.04741
1.32964	4.50727		1.43014	5.05239
1.33475	4.50866		1.4359	5.03859
1.33986	4.49895		1.44166	5.0358
1.34497	4.48885		1.44743	5.03037
1.35008	4.47197		1.45319	5.01553
1.35519	4.47018		1.45895	5.02061
1.36029	4.45365		1.46471	5.02722
1.3654	4.4531		1.47048	5.00865
1.37051	4.43823		1.47624	5.01321
1.37562	4.43847		1.482	5.00283
1.38073	4.44219		1.48776	5.01093
1.38584	4.42779		1.49352	5.0071
1.39095	4.43843		1.49929	4.9969
1.39606	4.43186		1.50505	5.00626
1.40117	4.40779		1.51081	4.99045
1.40628	4.41554		1.51658	4.9946
1.41139	4.40418		1.52234	4.98121
1.4165	4.40908		1.5281	4.95971
1.42161	4.42067		1.53386	4.94508
1.42671	4.42008		1.53963	4.93632
1.43182	4.41263		1.54539	4.94452
1.43693	4.42751		1.55115	4.93142
1.44204	4.42553		1.55691	4.93126
1.44715	4.44802		1.56267	4.94248
1.45226	4.44095		1.56844	4.94984
1.45737	4.42665		1.5742	4.9375
1.46248	4.42742		1.57996	4.94316
1.46759	4.4141		1.58572	4.93666
1.4727	4.42736		1.59149	4.94137
1.47781	4.4011		1.59725	4.9318
1.48291	4.40409		1.60301	4.94327
1.48802	4.40689		1.60877	4.94123
1.49313	4.36178		1.61454	4.92997
1.49824	4.38632		1.6203	4.94344
1.50335	4.35076		1.62606	4.9207
1.50846	4.31568		1.63182	4.90966
1.51357	4.2701		1.63759	4.90308
1.51868	4.28952		1.64335	4.90689
1.52379	4.30774		1.64911	4.90194
1.5289	4.26049		1.65487	4.847
1.53401	4.27708		1.66064	4.82143
1.53912	4.19468		1.6664	4.84002
1.54423	4.24701		1.67216	4.79125
1.54933	4.22941		1.67792	4.77352
1.55445	4.12941		1.68368	4.75081
1.55955	4.28728		1.68945	4.77187
1.56466	4.05443		1.69521	4.82394
1.56977	4.11253		1.70097	4.65547
1.57488	3.84227		1.70673	5.5665
1.57999	4.03322		1.7125	5.50128

## Sheet: Supplementary Figure 29
0.563256	3	0	0	0	0	0	0	0	0	0	0	0	0	0	0	0	0	0	0		0.565781	1	0	0	0	0	0	0	0	0	0	0	0	0	0	0	0	0	0
0.568365	2	0	0	0	0	0	0	0	0	0	0	0	0	0	0	0	0	0	0		0.571543	0	0	0	0	0	0	0	0	0	0	0	0	0	0	0	0	0	0
0.573474	9	0	0	0	0	0	0	0	0	0	0	0	0	0	0	0	0	0	0		0.577306	0	0	0	0	0	0	0	0	0	0	0	0	0	0	0	0	0	0
0.578584	14	0	0	0	0	0	0	0	0	0	0	0	0	0	0	0	0	0	0		0.583068	0	0	0	0	0	0	0	0	0	0	0	0	0	0	0	0	0	0
0.583693	29	0	0	0	0	0	0	0	0	0	0	0	0	0	0	0	0	0	0		0.58883	1	0	0	0	0	0	0	0	0	0	0	0	0	0	0	0	0	0
0.588802	47	0	0	0	0	0	0	0	0	0	0	0	0	0	0	0	0	0	0		0.594593	13	0	0	0	0	0	0	0	0	0	0	0	0	0	0	0	0	0
0.593911	104	0	0	0	0	0	0	0	0	0	0	0	0	0	0	0	0	0	0		0.600355	38	0	0	0	0	0	0	0	0	0	0	0	0	0	0	0	0	0
0.59902	107	0	0	0	0	0	0	0	0	0	0	0	0	0	0	0	0	0	0		0.606118	96	0	0	0	0	0	0	0	0	0	0	0	0	0	0	0	0	0
0.60413	219	0	0	0	0	0	0	0	0	0	0	0	0	0	0	0	0	0	0		0.61188	205	1	0	0	0	0	0	0	0	0	0	0	0	0	0	0	0	0
0.609239	319	0	0	0	0	0	0	0	0	0	0	0	0	0	0	0	0	0	0		0.617642	434	0	0	0	0	0	0	0	0	0	0	0	0	0	0	0	0	0
0.614348	473	0	0	0	0	0	0	0	0	0	0	0	0	0	0	0	0	0	0		0.623405	892	8	0	0	0	0	0	0	0	0	0	0	0	0	0	0	0	0
0.619457	734	0	0	0	0	0	0	0	0	0	0	0	0	0	0	0	0	0	0		0.629167	1500	14	0	0	0	0	0	0	0	0	0	0	0	0	0	0	0	0
0.624567	1001	0	0	0	0	0	0	0	0	0	0	0	0	0	0	0	0	0	0		0.63493	2500	25	0	0	0	0	0	0	0	0	0	0	0	0	0	0	0	0
0.629676	1348	2	0	0	0	0	0	0	0	0	0	0	0	0	0	0	0	0	0		0.640692	3956	59	0	0	0	0	0	0	0	0	0	0	0	0	0	0	0	0
0.634785	1702	5	0	0	0	0	0	0	0	0	0	0	0	0	0	0	0	0	0		0.646454	5723	148	0	0	0	0	0	0	0	0	0	0	0	0	0	0	0	0
0.639894	2507	8	0	0	0	0	0	0	0	0	0	0	0	0	0	0	0	0	0		0.652217	7659	240	3	0	0	0	0	0	0	0	0	0	0	0	0	0	0	0
0.645003	3157	26	0	0	0	0	0	0	0	0	0	0	0	0	0	0	0	0	0		0.657979	9862	414	6	0	0	0	0	0	0	0	0	0	0	0	0	0	0	0
0.650113	4112	37	0	0	0	0	0	0	0	0	0	0	0	0	0	0	0	0	0		0.663741	11860	708	31	0	0	0	0	0	0	0	0	0	0	0	0	0	0	0
0.655222	5057	54	0	0	0	0	0	0	0	0	0	0	0	0	0	0	0	0	0		0.669504	13009	1217	72	0	0	0	0	0	0	0	0	0	0	0	0	0	0	0
0.660331	6132	91	0	0	0	0	0	0	0	0	0	0	0	0	0	0	0	0	0		0.675266	13762	1723	174	0	0	0	0	0	0	0	0	0	0	0	0	0	0	0
0.66544	7387	154	0	0	0	0	0	0	0	0	0	0	0	0	0	0	0	0	0		0.681029	13466	2629	279	1	0	0	0	0	0	0	0	0	0	0	0	0	0	0
0.67055	8506	259	0	0	0	0	0	0	0	0	0	0	0	0	0	0	0	0	0		0.686791	12637	3558	489	2	0	0	0	0	0	0	0	0	0	0	0	0	0	0
0.675659	9264	414	0	0	0	0	0	0	0	0	0	0	0	0	0	0	0	0	0		0.692553	11031	4650	728	7	0	0	0	0	0	0	0	0	0	0	0	0	0	0
0.680768	9997	656	0	0	0	0	0	0	0	0	0	0	0	0	0	0	0	0	0		0.698316	9450	5619	1094	12	0	0	0	0	0	0	0	0	0	0	0	0	0	0
0.685877	10741	985	0	0	0	0	0	0	0	0	0	0	0	0	0	0	0	0	0		0.704078	7860	6780	1557	25	0	0	0	0	0	0	0	0	0	0	0	0	0	0
0.690986	10893	1380	0	0	0	0	0	0	0	0	0	0	0	0	0	0	0	0	0		0.709841	6280	7841	2153	40	0	0	0	0	0	0	0	0	0	0	0	0	0	0
0.696096	10548	1962	2	0	0	0	0	0	0	0	0	0	0	0	0	0	0	0	0		0.715603	5013	8789	2814	74	0	0	0	0	0	0	0	0	0	0	0	0	0	0
0.701205	10048	2766	2	0	0	0	0	0	0	0	0	0	0	0	0	0	0	0	0		0.721365	3705	9897	3816	140	0	0	0	0	0	0	0	0	0	0	0	0	0	0
0.706314	9004	3610	3	0	0	0	0	0	0	0	0	0	0	0	0	0	0	0	0		0.727128	2814	10608	4978	242	0	0	0	0	0	0	0	0	0	0	0	0	0	0
0.711423	8152	4601	3	0	0	0	0	0	0	0	0	0	0	0	0	0	0	0	0		0.73289	1954	11144	6113	334	0	0	0	0	0	0	0	0	0	0	0	0	0	0
0.716533	6904	5853	5	1	0	0	0	0	0	0	0	0	0	0	0	0	0	0	0		0.738653	1491	11002	7526	613	0	0	0	0	0	0	0	0	0	0	0	0	0	0
0.721642	5670	6861	10	2	0	0	0	0	0	0	0	0	0	0	0	0	0	0	0		0.744415	980	10812	8774	913	7	0	0	0	0	0	0	0	0	0	0	0	0	0
0.726751	4452	8040	23	4	0	0	0	0	0	0	0	0	0	0	0	0	0	0	0		0.750177	678	9963	10107	1391	10	0	0	0	0	0	0	0	0	0	0	0	0	0
0.73186	3458	9204	38	5	0	0	0	0	0	0	0	0	0	0	0	0	0	0	0		0.75594	477	8909	11049	2023	32	0	0	0	0	0	0	0	0	0	0	0	0	0
0.736969	2534	9761	86	12	0	0	0	0	0	0	0	0	0	0	0	0	0	0	0		0.761702	274	7768	11489	3037	94	0	0	0	0	0	0	0	0	0	0	0	0	0
0.742079	1785	10433	136	18	0	0	0	0	0	0	0	0	0	0	0	0	0	0	0		0.767464	149	6643	11336	4108	275	0	0	0	0	0	0	0	0	0	0	0	0	0
0.747188	1282	10452	202	37	0	0	0	0	0	0	0	0	0	0	0	0	0	0	0		0.773227	101	5215	11415	5485	614	0	0	0	0	0	0	0	0	0	0	0	0	0
0.752297	876	10415	326	71	0	0	0	0	0	0	0	0	0	0	0	0	0	0	0		0.778989	62	4139	10518	6978	1302	0	0	0	0	0	0	0	0	0	0	0	0	0
0.757406	563	9925	430	104	0	0	0	0	0	0	0	0	0	0	0	0	0	0	0		0.784752	40	2959	9546	8529	2582	2	0	0	0	0	0	0	0	0	0	0	0	0
0.762516	331	9232	689	227	0	0	0	0	0	0	0	0	0	0	0	0	0	0	0		0.790514	16	2229	8105	9756	4549	1	0	0	0	0	0	0	0	0	0	0	0	0
0.767625	231	8328	1020	320	0	0	0	0	0	0	0	0	0	0	0	0	0	0	0		0.796276	6	1569	6791	11008	7425	6	0	0	0	0	0	0	0	0	0	0	0	0
0.772734	142	7315	1503	518	0	0	0	2	0	0	0	0	0	0	0	0	0	0	0		0.802039	2	1020	5506	11719	10719	30	0	0	0	0	0	0	0	0	0	0	0	0
0.777843	57	6208	2100	801	1	0	0	2	0	0	0	0	0	0	0	0	0	0	0		0.807801	3	663	4251	11899	13797	56	0	0	0	0	0	0	0	0	0	0	0	0
0.782952	43	5220	2777	1232	0	0	0	0	1	0	0	0	0	0	0	0	0	0	0		0.813564	1	441	3089	12027	15838	151	0	0	0	0	0	0	0	0	0	0	0	0
0.788062	29	4174	3785	1754	0	0	0	5	6	0	0	0	0	0	0	0	0	0	0		0.819326	0	279	2189	11218	16953	295	0	0	0	0	0	0	0	0	0	0	0	0
0.793171	11	3141	4605	2422	2	0	0	4	10	0	0	0	0	0	0	0	0	0	0		0.825088	0	148	1541	10241	16556	473	0	0	0	0	0	0	0	0	0	0	0	0
0.79828	7	2495	5919	3437	12	0	0	17	22	0	0	0	0	0	0	0	0	0	0		0.830851	0	72	974	8902	14963	827	0	0	0	0	0	0	0	0	0	0	0	0
0.803389	7	1866	6973	4432	25	0	0	34	28	0	0	0	0	0	0	0	0	0	0		0.836613	0	55	610	7464	12325	1277	0	0	0	0	0	0	0	0	0	0	0	0
0.808499	2	1305	8129	5909	43	0	0	50	79	0	0	0	0	0	0	0	0	0	0		0.842376	0	23	384	6082	9723	1930	0	0	0	0	0	0	0	0	0	0	0	0
0.813608	1	972	9426	7130	96	0	0	96	131	0	0	0	0	0	0	0	0	0	0		0.848138	0	12	220	4768	7264	2564	3	0	0	0	0	0	0	0	0	0	0	0
0.818717	0	698	10136	8536	147	0	0	207	246	0	0	0	0	0	0	0	0	0	0		0.8539	0	5	127	3549	5073	3504	7	1	0	0	0	0	0	0	0	0	0	0
0.823826	0	429	10811	9746	311	0	0	341	358	0	0	0	0	0	0	0	0	0	0		0.859663	0	2	70	2497	3668	4419	15	1	0	0	0	0	0	0	0	0	0	0
0.828935	0	274	11090	10754	484	0	0	554	588	0	0	0	0	0	0	0	0	0	0		0.865425	0	1	44	1814	2362	5472	47	2	0	0	0	0	0	0	0	0	0	0
0.834045	0	161	10938	11488	771	0	4	909	898	0	0	0	0	0	0	0	0	0	0		0.871187	0	0	18	1199	1535	6531	75	9	0	0	0	0	0	0	0	0	0	0
0.839154	0	93	10416	11663	1095	0	4	1258	1372	0	0	0	0	0	0	0	0	0	0		0.87695	0	0	7	755	991	7719	132	14	0	0	0	0	0	0	0	0	0	0
0.844263	0	68	9475	11169	1780	1	24	1987	1947	0	0	0	0	0	0	0	0	0	0		0.882712	0	0	3	474	576	8587	190	31	0	0	0	0	0	0	0	0	0	0
0.849372	0	34	8466	10805	2423	3	28	2702	2616	0	0	0	0	0	0	0	0	0	0		0.888475	0	0	2	317	355	9678	384	51	1	0	0	0	0	0	0	0	0	0
0.854481	0	22	7336	9702	3249	3	41	3690	3618	0	0	0	0	0	0	0	0	0	0		0.894237	0	0	2	144	206	10210	584	111	0	0	0	0	0	0	0	0	0	0
0.859591	0	10	5792	8683	4002	12	70	4647	4514	0	0	0	0	0	0	0	0	0	0		0.899999	0	0	0	114	92	10793	953	179	0	0	0	0	0	0	0	0	0	0
0.8647	0	2	4756	7166	5161	19	109	6129	5668	0	0	0	0	0	0	0	0	0	0		0.905762	0	0	1	53	62	10630	1412	309	3	0	0	0	0	0	0	0	0	0
0.869809	0	0	3623	5845	6242	29	244	7169	6902	0	0	0	0	0	0	0	0	0	0		0.911524	0	0	0	17	29	10497	2062	509	11	0	0	0	0	0	0	0	0	0
0.874918	0	0	2766	4517	7350	47	328	8384	7910	0	0	0	0	0	0	0	0	0	0		0.917287	0	0	0	15	12	9819	3032	817	6	0	0	0	0	0	0	0	0	0
0.880027	0	0	2039	3556	8414	96	525	9266	8878	0	0	0	0	0	0	0	0	0	0		0.923049	0	0	0	6	9	8954	4043	1162	26	0	0	0	0	0	0	0	0	0
0.885137	0	0	1478	2575	9222	161	708	10015	9759	0	0	0	0	0	0	0	0	0	0		0.928811	0	0	0	5	2	8062	5455	1817	40	0	0	0	0	0	0	0	0	0
0.890246	0	0	990	1895	10037	282	1004	10499	10131	0	0	0	0	0	0	0	0	0	0		0.934574	0	0	0	3	1	6954	6618	2570	92	0	0	0	0	0	0	0	0	0
0.895355	0	0	669	1237	10291	482	1439	10538	10305	0	0	0	0	0	0	0	0	0	0		0.940336	0	0	0	1	0	5677	8133	3623	154	0	0	0	0	0	0	0	0	0
0.900464	0	0	405	830	10126	713	1948	10320	10191	0	0	0	0	0	0	0	0	0	0		0.946098	0	0	0	0	0	4428	9367	4703	259	0	0	0	0	0	0	0	0	0
0.905574	0	0	280	548	9758	989	2464	9780	9824	0	0	0	0	0	0	0	0	0	0		0.951861	0	0	0	0	0	3379	10480	6004	391	1	0	0	0	0	0	0	0	0
0.910683	0	0	160	325	9640	1370	3428	9150	9179	0	0	0	0	0	0	0	0	0	0		0.957623	0	0	0	0	0	2449	11476	7344	611	0	0	0	0	0	0	0	0	0
0.915792	0	0	76	210	8704	1912	4116	8118	8380	0	0	0	0	0	0	0	0	0	0		0.963386	0	0	0	0	0	1666	11664	8409	975	4	0	0	0	0	0	0	0	0
0.920901	0	0	52	167	7648	2441	5097	7278	7515	0	0	0	0	0	0	0	0	0	0		0.969148	0	0	0	0	0	1145	11836	9566	1528	1	0	0	0	0	0	0	0	0
0.92601	0	0	32	73	6749	3172	6034	6062	6429	0	0	0	0	0	0	0	0	0	0		0.97491	0	0	0	0	0	735	10881	10453	2080	7	0	0	0	0	0	0	0	0
0.93112	0	0	12	32	5713	4080	7044	5083	5413	0	1	0	0	0	0	0	0	0	0		0.980673	0	0	0	0	0	467	10197	11020	2999	10	0	0	0	0	0	0	0	0
0.936229	0	0	8	29	4764	5011	7954	4153	4406	0	5	0	0	0	0	0	0	0	0		0.986435	0	0	0	0	0	237	9097	11248	3917	23	0	0	0	0	0	0	0	0
0.941338	0	0	2	11	4009	5926	8757	3166	3355	1	7	0	0	0	0	0	0	0	0		0.992198	0	0	0	0	0	165	7682	11072	4911	28	0	0	0	0	0	0	0	0
0.946447	0	0	1	1	2990	6866	9476	2476	2659	0	13	0	0	0	0	0	0	0	0		0.99796	0	0	0	0	0	89	6299	10378	6170	64	0	0	0	0	0	0	0	0
0.951557	0	0	0	2	2517	7784	9764	1886	2028	0	31	0	0	0	0	0	0	0	0		1.00372	0	0	0	0	0	51	5062	9586	7519	113	0	0	0	0	0	0	0	0
0.956666	0	0	0	0	1937	8722	9927	1347	1481	2	43	0	0	0	0	0	0	0	0		1.00948	0	0	0	0	0	26	3848	8644	8697	230	0	0	0	0	0	0	0	0
0.961775	0	0	0	0	1351	9525	9782	897	1105	0	77	0	0	0	0	0	0	0	0		1.01525	0	0	0	0	0	23	2981	7307	9822	370	2	0	0	0	0	0	0	0
0.966884	0	0	0	0	1003	9656	9343	623	733	1	125	0	0	0	0	0	0	0	0		1.02101	0	0	0	0	0	5	2022	6037	10582	643	2	0	0	0	0	0	0	0
0.971993	0	0	0	0	687	10025	8758	437	516	4	212	0	0	0	0	0	0	0	0		1.02677	0	0	0	0	0	7	1482	4766	11042	989	6	0	0	0	0	0	0	0
0.977103	0	0	0	0	461	9891	7955	252	329	2	326	0	1	0	0	0	0	0	0		1.03253	0	0	0	0	0	5	982	3830	11390	1445	17	0	0	0	0	0	0	0
0.982212	0	0	0	0	330	9325	6991	206	211	11	458	0	3	0	0	0	0	0	0		1.0383	0	0	0	0	0	1	634	2664	11179	2155	37	0	0	0	0	0	0	0
0.987321	0	0	0	0	177	8783	5943	120	117	21	737	0	5	0	0	0	0	0	0		1.04406	0	0	0	0	0	1	362	1972	10432	3100	64	0	0	0	0	0	0	0
0.99243	0	0	0	0	110	8155	4943	71	67	31	995	0	2	0	0	0	0	0	0		1.04982	0	0	0	0	0	2	206	1451	9574	3942	106	0	0	0	0	0	0	0
0.99754	0	0	0	0	71	7168	4125	31	29	58	1458	0	4	0	0	0	0	0	0		1.05558	0	0	0	0	0	1	150	919	8412	5194	190	0	0	0	0	0	0	0
1.00265	0	0	0	0	55	6104	3137	17	16	100	2071	0	8	0	0	0	0	0	0		1.06135	0	0	0	0	0	1	65	577	6998	6609	311	0	0	0	0	0	0	0
1.00776	0	0	0	0	22	5047	2533	9	13	147	2691	0	27	0	0	0	0	0	0		1.06711	0	0	0	0	0	0	51	357	5623	7959	469	0	0	0	0	0	0	0
1.01287	0	0	0	0	8	4114	1856	11	9	242	3663	0	35	0	0	0	0	0	0		1.07287	0	0	0	0	0	0	17	219	4541	9005	799	0	0	0	0	0	0	0
1.01798	0	0	0	0	8	3294	1371	2	3	390	4527	0	60	0	0	0	0	0	0		1.07863	0	0	0	0	0	0	11	116	3185	10289	1195	0	0	0	0	0	0	0
1.02309	0	0	0	0	1	2617	982	0	3	596	5717	0	101	0	0	0	0	0	0		1.0844	0	0	0	0	0	0	3	83	2384	10867	1751	0	0	0	0	0	0	0
1.02819	0	0	0	0	3	1971	577	1	2	968	6648	0	186	0	0	0	0	0	0		1.09016	0	0	0	0	0	0	0	42	1662	11568	2444	0	0	0	0	0	0	0
1.0333	0	0	0	0	1	1340	442	0	1	1315	7672	0	300	0	0	0	0	0	0		1.09592	0	0	0	0	0	0	1	12	1128	11421	3456	0	0	0	0	0	0	0
1.03841	0	0	0	0	0	986	266	0	0	1857	8843	0	469	0	0	0	0	0	0		1.10168	0	0	0	0	0	0	0	9	671	10835	4541	0	0	0	0	0	0	0
1.04352	0	0	0	0	0	738	195	0	0	2513	9492	6	693	0	0	0	0	0	0		1.10745	0	0	0	0	0	0	0	5	415	10322	5800	0	0	0	0	0	0	0
1.04863	0	0	0	0	0	437	116	0	0	3329	9906	12	1064	0	0	0	0	0	0		1.11321	0	0	0	0	0	0	0	1	261	9079	7164	0	0	0	0	0	0	0
1.05374	0	0	0	0	0	293	76	0	0	4444	10367	18	1489	0	0	0	0	0	0		1.11897	0	0	0	0	0	0	0	0	147	7789	8400	0	0	0	0	0	0	0
1.05885	0	0	0	0	0	181	36	0	0	5427	10324	38	2051	0	0	0	0	0	0		1.12473	0	0	0	0	0	0	0	0	69	6686	9772	0	4	0	0	0	0	0
1.06396	0	0	0	0	0	114	20	0	0	6648	9895	76	2736	0	0	0	0	0	0		1.1305	0	0	0	0	0	0	0	1	42	5312	10700	0	6	0	0	0	0	0
1.06907	0	0	0	0	0	54	8	0	0	7876	9291	129	3490	0	0	0	0	0	0		1.13626	0	0	0	0	0	0	0	0	28	4140	11181	0	13	0	0	0	0	0
1.07418	0	0	0	0	0	30	5	0	0	8758	8622	206	4548	0	0	0	0	0	0		1.14202	0	0	0	0	0	0	0	0	6	3099	11452	0	25	0	0	0	0	0
1.07929	0	0	0	0	0	16	1	0	0	9852	7611	330	5609	0	0	0	0	0	0		1.14778	0	0	0	0	0	0	0	0	9	2253	11377	0	56	0	0	0	0	0
1.0844	0	0	0	0	0	5	1	0	0	10425	6470	483	6674	0	0	0	0	0	0		1.15354	0	0	0	0	0	0	0	0	6	1636	10779	0	77	0	0	0	0	0
1.08951	0	0	0	0	0	5	2	0	0	10771	5411	736	7698	4	0	0	0	0	0		1.15931	0	0	0	0	0	0	0	0	0	1020	9978	0	159	0	0	0	0	0
1.09461	0	0	0	0	0	3	0	0	0	10667	4440	1135	8867	15	0	0	0	0	0		1.16507	0	0	0	0	0	0	0	0	1	716	8626	0	282	4	0	0	0	0
1.09972	0	0	0	0	0	1	0	0	0	10287	3355	1576	9489	32	0	0	0	0	0		1.17083	0	0	0	0	0	0	0	0	2	456	7397	8	522	5	0	0	0	0
1.10483	0	0	0	0	0	1	0	0	0	9508	2530	2180	10114	41	0	0	0	0	0		1.17659	0	0	0	0	0	0	0	0	0	287	5992	12	815	9	0	0	0	0
1.10994	0	0	0	0	0	1	0	0	0	8779	1969	2995	10368	81	0	0	0	0	0		1.18236	0	0	0	0	0	0	0	0	0	157	4834	24	1238	26	0	0	0	0
1.11505	0	0	0	0	0	0	0	0	0	7630	1319	3880	10361	102	0	0	0	0	0		1.18812	0	0	0	0	0	0	0	0	0	83	3671	39	1911	51	0	0	0	0
1.12016	0	0	0	0	0	0	0	0	0	6366	964	4802	9901	205	0	0	0	0	0		1.19388	0	0	0	0	0	0	0	0	0	55	2577	72	2587	107	0	0	0	0
1.12527	0	0	0	0	0	0	0	0	0	5226	674	5815	9350	308	0	0	0	0	0		1.19964	0	0	0	0	0	0	0	0	0	20	1853	117	3494	168	0	0	0	0
1.13038	0	0	0	0	0	0	0	0	0	4301	405	6989	8357	532	0	0	0	0	0		1.20541	0	0	0	0	0	0	0	0	0	9	1207	247	4596	308	0	0	0	0
1.13549	0	0	0	0	0	0	0	0	0	3367	257	7933	7553	749	0	0	0	0	0		1.21117	0	0	0	0	0	0	0	0	0	8	759	410	6084	544	0	0	0	0
1.1406	0	0	0	0	0	0	0	0	0	2573	173	8918	6303	1074	0	0	0	0	0		1.21693	0	0	0	0	0	0	0	0	0	1	484	631	7391	872	0	0	0	0
1.14571	0	0	0	0	0	0	0	0	0	1836	95	9650	5386	1542	0	0	0	0	0		1.22269	0	0	0	0	0	0	0	0	0	1	258	972	8689	1228	0	0	0	0
1.15082	0	0	0	0	0	0	0	0	0	1260	59	10289	4463	2078	0	0	0	0	0		1.22846	0	0	0	0	0	0	0	0	0	0	156	1512	9967	1815	0	0	0	0
1.15593	0	0	0	0	0	0	0	0	0	903	26	10358	3353	2786	0	0	0	0	0		1.23422	0	0	0	0	0	0	0	0	0	0	84	2248	10773	2607	0	0	0	0
1.16104	0	0	0	0	0	0	0	0	0	584	19	10468	2595	3563	0	0	0	0	0		1.23998	0	0	0	0	0	0	0	0	0	0	46	3155	11331	3565	0	0	0	0
1.16614	0	0	0	0	0	0	0	0	0	360	4	9863	1971	4523	0	0	0	0	0		1.24574	0	0	0	0	0	0	0	0	0	0	34	4126	11520	4831	0	0	0	0
1.17125	0	0	0	0	0	0	0	0	0	228	3	9166	1392	5474	0	0	0	0	0		1.25151	0	0	0	0	0	0	0	0	0	0	14	5380	11269	6123	0	0	0	0
1.17636	0	0	0	0	0	0	0	0	0	129	0	8410	1029	6577	0	0	0	0	0		1.25727	0	0	0	0	0	0	0	0	0	0	11	6585	10577	7467	0	0	0	0
1.18147	0	0	0	0	0	0	0	0	0	72	0	7150	673	7566	0	0	3	0	0		1.26303	0	0	0	0	0	0	0	0	0	0	4	7984	9795	8639	0	0	0	0
1.18658	0	0	0	0	0	0	0	0	0	58	0	6254	485	8656	3	0	0	0	0		1.26879	0	0	0	0	0	0	0	0	0	0	0	9311	8532	9944	0	0	0	0
1.19169	0	0	0	0	0	0	0	0	0	30	0	5205	311	9394	6	0	3	0	0		1.27456	0	0	0	0	0	0	0	0	0	0	1	10376	7260	11010	0	0	0	0
1.1968	0	0	0	0	0	0	0	0	0	24	0	4063	187	10093	16	2	12	0	0		1.28032	0	0	0	0	0	0	0	0	0	0	0	11101	5711	11401	0	2	0	0
1.20191	0	0	0	0	0	0	0	0	0	9	0	3115	107	10381	23	9	13	0	0		1.28608	0	0	0	0	0	0	0	0	0	0	0	11271	4510	11489	0	0	0	0
1.20702	0	0	0	0	0	0	0	0	0	9	0	2370	49	10224	37	2	34	0	0		1.29184	0	0	0	0	0	0	0	0	0	0	0	11377	3489	11254	1	2	0	0
1.21213	0	0	0	0	0	0	0	0	0	3	0	1662	25	9788	62	14	41	0	0		1.2976	0	0	0	0	0	0	0	0	0	0	0	10818	2442	10713	1	1	0	0
1.21724	0	0	0	0	0	0	0	0	0	3	0	1198	35	9247	111	21	96	0	0		1.30337	0	0	0	0	0	0	0	0	0	0	0	10316	1753	9690	1	3	0	0
1.22235	0	0	0	0	0	0	0	0	0	0	0	941	10	8349	188	40	135	0	0		1.30913	0	0	0	0	0	0	0	0	0	0	0	9176	1213	8726	4	11	0	0
1.22745	0	0	0	0	0	0	0	0	0	0	0	605	4	7348	369	73	220	1	0		1.31489	0	0	0	0	0	0	0	0	0	0	0	7966	805	7041	7	17	0	0
1.23256	0	0	0	0	0	0	0	0	0	0	0	366	3	6457	526	104	355	0	0		1.32065	0	0	0	0	0	0	0	0	0	0	0	6498	482	5853	26	42	0	0
1.23767	0	0	0	0	0	0	0	0	0	0	0	265	3	5502	782	160	577	2	0		1.32642	0	0	0	0	0	0	0	0	0	0	0	5211	277	4444	50	58	0	0
1.24278	0	0	0	0	0	0	0	0	0	0	0	139	1	4480	1213	253	802	6	0		1.33218	0	0	0	0	0	0	0	0	0	0	0	3891	156	3423	96	143	0	0
1.24789	0	0	0	0	0	0	0	0	0	0	0	86	1	3517	1659	402	1179	7	0		1.33794	0	0	0	0	0	0	0	0	0	0	0	3079	94	2395	220	221	0	0
1.253	0	0	0	0	0	0	0	0	0	0	0	48	2	2658	2226	653	1713	10	0		1.3437	0	0	0	0	0	0	0	0	0	0	0	2068	47	1642	348	390	0	0
1.25811	0	0	0	0	0	0	0	0	0	0	0	39	0	2056	2982	868	2367	19	0		1.34947	0	0	0	0	0	0	0	0	0	0	0	1425	23	1076	497	613	0	0
1.26322	0	0	0	0	0	0	0	0	0	0	0	19	0	1522	3801	1290	3008	28	0		1.35523	0	0	0	0	0	0	0	0	0	0	0	958	16	641	831	953	0	0
1.26833	0	0	0	0	0	0	0	0	0	0	0	8	0	1078	4764	1795	3907	45	0		1.36099	0	0	0	0	0	0	0	0	0	0	0	662	7	407	1260	1349	0	0
1.27344	0	0	0	0	0	0	0	0	0	0	0	5	0	691	5969	2438	4929	88	0		1.36675	0	0	0	0	0	0	0	0	0	0	0	414	3	225	1904	2144	1	0
1.27855	0	0	0	0	0	0	0	0	0	0	0	1	0	488	7013	3161	5944	157	0		1.37251	0	0	0	0	0	0	0	0	0	0	0	251	0	140	2731	2947	1	0
1.28366	0	0	0	0	0	0	0	0	0	0	0	1	0	321	8215	4207	7040	248	0		1.37828	0	0	0	0	0	0	0	0	0	0	0	144	0	64	3792	3927	2	0
1.28876	0	0	0	0	0	0	0	0	0	0	0	0	0	199	8873	5135	8097	344	0		1.38404	0	0	0	0	0	0	0	0	0	0	0	82	0	28	5054	5225	2	0
1.29387	0	0	0	0	0	0	0	0	0	0	0	0	0	125	9817	6247	8970	629	0		1.3898	0	0	0	0	0	0	0	0	0	0	0	49	0	14	6336	6759	8	0
1.29898	0	0	0	0	0	0	0	0	0	0	0	0	0	72	10136	7360	9695	873	0		1.39556	0	0	0	0	0	0	0	0	0	0	0	14	0	10	7649	8173	6	0
1.30409	0	0	0	0	0	0	0	0	0	0	0	0	0	50	10431	8423	10176	1226	0		1.40133	0	0	0	0	0	0	0	0	0	0	0	7	0	1	9053	9631	30	0
1.3092	0	0	0	0	0	0	0	0	0	0	0	0	0	23	10319	9421	10426	1746	1		1.40709	0	0	0	0	0	0	0	0	0	0	0	6	0	1	10216	10486	55	0
1.31431	0	0	0	0	0	0	0	0	0	0	0	0	0	12	9867	9987	10201	2325	1		1.41285	0	0	0	0	0	0	0	0	0	0	0	3	0	0	11150	11622	116	0
1.31942	0	0	0	0	0	0	0	0	0	0	0	0	0	6	9257	10436	9887	3118	0		1.41861	0	0	0	0	0	0	0	0	0	0	0	1	0	0	11721	11565	193	0
1.32453	0	0	0	0	0	0	0	0	0	0	0	0	0	3	8314	10515	9170	4206	2		1.42438	0	0	0	0	0	0	0	0	0	0	0	0	0	0	11887	11618	350	0
1.32964	0	0	0	0	0	0	0	0	0	0	0	0	0	8	7309	10240	8295	5218	0		1.43014	0	0	0	0	0	0	0	0	0	0	0	3	0	0	11307	11003	566	0
1.33475	0	0	0	0	0	0	0	0	0	0	0	0	0	1	6032	9618	7075	6289	1		1.4359	0	0	0	0	0	0	0	0	0	0	0	0	0	0	10826	10199	875	0
1.33986	0	0	0	0	0	0	0	0	0	0	0	0	0	0	4953	8916	6092	7272	8		1.44166	0	0	0	0	0	0	0	0	0	0	0	1	0	0	9532	9098	1355	0
1.34497	0	0	0	0	0	0	0	0	0	0	0	0	0	0	4024	7847	4978	8460	3		1.44743	0	0	0	0	0	0	0	0	0	0	0	0	0	0	8230	7724	1972	0
1.35008	0	0	0	0	0	0	0	0	0	0	0	0	0	0	3157	6947	3867	9593	16		1.45319	0	0	0	0	0	0	0	0	0	0	0	0	0	0	6780	6514	2867	0
1.35519	0	0	0	0	0	0	0	0	0	0	0	0	0	0	2362	5756	2973	10131	32		1.45895	0	0	0	0	0	0	0	0	0	0	0	0	0	0	5318	5141	3687	0
1.36029	0	0	0	0	0	0	0	0	0	0	0	0	0	0	1757	4834	2355	10474	87		1.46471	0	0	0	0	0	0	0	0	0	0	0	0	0	0	3999	3822	4790	0
1.3654	0	0	0	0	0	0	0	0	0	0	0	0	0	0	1189	3695	1662	10631	130		1.47048	0	0	0	0	0	0	0	0	0	0	0	0	0	0	3036	2917	6188	1
1.37051	0	0	0	0	0	0	0	0	0	0	0	0	0	0	827	2884	1290	10401	214		1.47624	0	0	0	0	0	0	0	0	0	0	0	0	0	0	2186	2027	7466	7
1.37562	0	0	0	0	0	0	0	0	0	0	0	0	0	0	559	2013	852	9902	305		1.482	0	0	0	0	0	0	0	0	0	0	0	0	0	0	1453	1376	9063	12
1.38073	0	0	0	0	0	0	0	0	0	0	0	0	0	0	309	1456	530	8969	485		1.48776	0	0	0	0	0	0	0	0	0	0	0	0	0	0	969	907	10055	19
1.38584	0	0	0	0	0	0	0	0	0	0	0	0	0	0	212	1012	404	7968	807		1.49352	0	0	0	0	0	0	0	0	0	0	0	0	0	0	611	580	11029	23
1.39095	0	0	0	0	0	0	0	0	0	0	0	0	0	0	130	661	242	6721	1100		1.49929	0	0	0	0	0	0	0	0	0	0	0	0	0	0	401	340	11718	52
1.39606	0	0	0	0	0	0	0	0	0	0	0	0	0	0	79	385	147	5620	1631		1.50505	0	0	0	0	0	0	0	0	0	0	0	0	0	0	246	227	11507	113
1.40117	0	0	0	0	0	0	0	0	0	0	0	0	0	0	45	271	114	4645	2315		1.51081	0	0	0	0	0	0	0	0	0	0	0	0	0	0	134	115	11418	198
1.40628	0	0	0	0	0	0	0	0	0	0	0	0	0	0	33	191	51	3547	3038		1.51658	0	0	0	0	0	0	0	0	0	0	0	0	0	0	58	52	10501	323
1.41139	0	0	0	0	0	0	0	0	0	0	0	0	0	0	26	128	37	2815	3903		1.52234	0	0	0	0	0	0	0	0	0	0	0	0	0	0	41	21	9530	516
1.4165	0	0	0	0	0	0	0	0	0	0	0	0	0	0	14	71	17	2020	4971		1.5281	0	0	0	0	0	0	0	0	0	0	0	0	0	0	18	18	8392	864
1.42161	0	0	0	0	0	0	0	0	0	0	0	0	0	0	3	35	10	1428	5975		1.53386	0	0	0	0	0	0	0	0	0	0	0	0	0	0	10	10	7004	1368
1.42671	0	0	0	0	0	0	0	0	0	0	0	0	0	0	0	12	5	1007	7107		1.53963	0	0	0	0	0	0	0	0	0	0	0	0	0	0	5	5	5643	1957
1.43182	0	0	0	0	0	0	0	0	0	0	0	0	0	0	2	9	1	720	8260		1.54539	0	0	0	0	0	0	0	0	0	0	0	0	0	0	4	1	4187	2774
1.43693	0	0	0	0	0	0	0	0	0	0	0	0	0	0	0	2	1	427	9047		1.55115	0	0	0	0	0	0	0	0	0	0	0	0	0	0	1	1	3161	3836
1.44204	0	0	0	0	0	0	0	0	0	0	0	0	0	0	0	1	0	267	9819		1.55691	0	0	0	0	0	0	0	0	0	0	0	0	0	0	1	1	2170	5137
1.44715	0	0	0	0	0	0	0	0	0	0	0	0	0	0	0	0	3	178	9877		1.56267	0	0	0	0	0	0	0	0	0	0	0	0	0	0	0	0	1568	6270
1.45226	0	0	0	0	0	0	0	0	0	0	0	0	0	0	0	1	0	99	10161		1.56844	0	0	0	0	0	0	0	0	0	0	0	0	0	0	0	0	975	7673
1.45737	0	0	0	0	0	0	0	0	0	0	0	0	0	0	0	0	0	62	10232		1.5742	0	0	0	0	0	0	0	0	0	0	0	0	0	0	0	0	669	9190
1.46248	0	0	0	0	0	0	0	0	0	0	0	0	0	0	0	0	0	30	9739		1.57996	0	0	0	0	0	0	0	0	0	0	0	0	0	0	0	0	424	10296
1.46759	0	0	0	0	0	0	0	0	0	0	0	0	0	0	0	0	0	10	9197		1.58572	0	0	0	0	0	0	0	0	0	0	0	0	0	0	0	0	220	11359
1.4727	0	0	0	0	0	0	0	0	0	0	0	0	0	0	0	0	0	14	8028		1.59149	0	0	0	0	0	0	0	0	0	0	0	0	0	0	0	0	109	11763
1.47781	0	0	0	0	0	0	0	0	0	0	0	0	0	0	0	0	0	4	7274		1.59725	0	0	0	0	0	0	0	0	0	0	0	0	0	0	0	0	70	11954
1.48291	0	0	0	0	0	0	0	0	0	0	0	0	0	0	0	0	0	0	6075		1.60301	0	0	0	0	0	0	0	0	0	0	0	0	0	0	0	0	32	11280
1.48802	0	0	0	0	0	0	0	0	0	0	0	0	0	0	0	0	0	1	4914		1.60877	0	0	0	0	0	0	0	0	0	0	0	0	0	0	0	0	13	10457
1.49313	0	0	0	0	0	0	0	0	0	0	0	0	0	0	0	0	0	0	4178		1.61454	0	0	0	0	0	0	0	0	0	0	0	0	0	0	0	0	8	9452
1.49824	0	0	0	0	0	0	0	0	0	0	0	0	0	0	0	0	0	0	3059		1.6203	0	0	0	0	0	0	0	0	0	0	0	0	0	0	0	0	2	7875
1.50335	0	0	0	0	0	0	0	0	0	0	0	0	0	0	0	0	0	0	2402		1.62606	0	0	0	0	0	0	0	0	0	0	0	0	0	0	0	0	1	6698
1.50846	0	0	0	0	0	0	0	0	0	0	0	0	0	0	0	0	0	0	1826		1.63182	0	0	0	0	0	0	0	0	0	0	0	0	0	0	0	0	2	5364
1.51357	0	0	0	0	0	0	0	0	0	0	0	0	0	0	0	0	0	0	1369		1.63759	0	0	0	0	0	0	0	0	0	0	0	0	0	0	0	0	0	4098
1.51868	0	0	0	0	0	0	0	0	0	0	0	0	0	0	0	0	0	0	891		1.64335	0	0	0	0	0	0	0	0	0	0	0	0	0	0	0	0	0	2954
1.52379	0	0	0	0	0	0	0	0	0	0	0	0	0	0	0	0	0	0	563		1.64911	0	0	0	0	0	0	0	0	0	0	0	0	0	0	0	0	0	2076
1.5289	0	0	0	0	0	0	0	0	0	0	0	0	0	0	0	0	0	0	385		1.65487	0	0	0	0	0	0	0	0	0	0	0	0	0	0	0	0	0	1525
1.53401	0	0	0	0	0	0	0	0	0	0	0	0	0	0	0	0	0	0	229		1.66064	0	0	0	0	0	0	0	0	0	0	0	0	0	0	0	0	0	1024
1.53912	0	0	0	0	0	0	0	0	0	0	0	0	0	0	0	0	0	0	156		1.6664	0	0	0	0	0	0	0	0	0	0	0	0	0	0	0	0	0	613
1.54423	0	0	0	0	0	0	0	0	0	0	0	0	0	0	0	0	0	0	82		1.67216	0	0	0	0	0	0	0	0	0	0	0	0	0	0	0	0	0	395
1.54933	0	0	0	0	0	0	0	0	0	0	0	0	0	0	0	0	0	0	47		1.67792	0	0	0	0	0	0	0	0	0	0	0	0	0	0	0	0	0	232
1.55445	0	0	0	0	0	0	0	0	0	0	0	0	0	0	0	0	0	0	30		1.68368	0	0	0	0	0	0	0	0	0	0	0	0	0	0	0	0	0	132
1.55955	0	0	0	0	0	0	0	0	0	0	0	0	0	0	0	0	0	0	12		1.68945	0	0	0	0	0	0	0	0	0	0	0	0	0	0	0	0	0	67
1.56466	0	0	0	0	0	0	0	0	0	0	0	0	0	0	0	0	0	0	9		1.69521	0	0	0	0	0	0	0	0	0	0	0	0	0	0	0	0	0	31
1.56977	0	0	0	0	0	0	0	0	0	0	0	0	0	0	0	0	0	0	4		1.70097	0	0	0	0	0	0	0	0	0	0	0	0	0	0	0	0	0	20
1.57488	0	0	0	0	0	0	0	0	0	0	0	0	0	0	0	0	0	0	3		1.70673	0	0	0	0	0	0	0	0	0	0	0	0	0	0	0	0	0	2
1.57999	0	0	0	0	0	0	0	0	0	0	0	0	0	0	0	0	0	0	1		1.7125	0	0	0	0	0	0	0	0	0	0	0	0	0	0	0	0	0	1
